# Supplementary material for: CHEK1 variant is a risk factor for premature ovarian insufficiency by mis- regulating metabolism and inflammation-related genes
Source: Hum Genomics. 2025 Jun 18;19:67. doi: 10.1186/s40246-025-00774-1 (PMC12178055; doi:10.1186/s40246-025-00774-1)
Supplement: Supplementary file 6 — Additional file 6. Supplemental Table 1. List of primer sequences used in this study. [file 40246_2025_774_MOESM6_ESM.xlsx]

## Sheet: Sheet1
Supplemental Table 1. List of primer sequences used in this study
Name		Primer sequence(5'->3')
CHEK1-genotype-F	NG_030049.3	CAGCATAATGACGTCTTTGGAGG
CHEK1-genotype-R		GCCTTCTCTCCTGTGACCATAGA
IFIT2-qPCR-F	NM_001547.5	AAGCACCTCAAAGGGCAAAAC
IFIT2-qPCR-R		TCGGCCCATGGAAGTAGAC
IFIT1-qPCR-F	NM_001270927.2	TTGATGACGATGAAATGCCTGA
IFIT1-qPCR-R		CAGGTCACCAGACTCCTCAC
CHEK1-qPCR-F	NM_001114121	CAACAACTGATAGGAGAAACAATAAACT
CHEK1-qPCR-R		CAAATCTTCTGGCTGCTCACAATA
CHEK2-qPCR-F	NM_001005735	GACCAAGAACCTGAGGAGCCTA
CHEK2-qPCR-R		GGATCAGATGACAGCAGGAGTTC
